# Supplementary material for: Multi-Smart and Scalable Bioligands-Free Nanomedical Platform for Intratumorally Targeted Tambjamine Delivery, a Difficult to Administrate Highly Cytotoxic Drug
Source: Biomedicines. 2021 May 4;9(5):508. doi: 10.3390/biomedicines9050508 (PMC8147975; doi:10.3390/biomedicines9050508)
Supplement: Supplementary file 1 [file biomedicines-09-00508-s001.zip]

Archive with 1 entries (1 files):
- biomedicines-1176129-supplementary.pdf
